# Supplementary material for: Long Non-Coding RNA HAND2-AS1 Acts as a Tumor Suppressor in High-Grade Serous Ovarian Carcinoma
Source: Int J Mol Sci. 2020 Jun 5;21(11):4059. doi: 10.3390/ijms21114059 (PMC7312972; doi:10.3390/ijms21114059)
Supplement: Supplementary file 1 [file ijms-21-04059-s001.zip]

Archive with 5 entries (4 files):
- Supplementary Figure S1.tif
- __MACOSX/
- __MACOSX/._Supplementary Figure S1.tif
- Supplementary Figure S2.tif
- __MACOSX/._Supplementary Figure S2.tif
